# Supplementary material for: TriCLFF: a multi-modal feature fusion framework using contrastive learning for spatial domain identification
Source: Brief Bioinform. 2025 Jul 10;26(4):bbaf316. doi: 10.1093/bib/bbaf316 (PMC12245166; doi:10.1093/bib/bbaf316)
Supplement: supplementary-material_bbaf316 [file supplementary-material_bbaf316.zip]

Archive with 6 entries (6 files):
- Response_Letter_bbaf316.docx
- Supplementary_FigureS1-S34(1)_bbaf316.docx
- Supplementary_FigureS1-S34(1)_bbaf316.pdf
- Supplementary_Table5_bbaf316.docx
- Supplementary_Table_5_bbaf316.docx
- Supplementary_Table_bbaf316.xlsx
