# Supplementary material for: TriCLFF: a multi-modal feature fusion framework using contrastive learning for spatial domain identification
Source: Brief Bioinform. 2025 Jul 10;26(4):bbaf316. doi: 10.1093/bib/bbaf316 (PMC12245166; doi:10.1093/bib/bbaf316)
Supplement: supplementary-material_bbaf316 [file supplementary-material_bbaf316.zip › Supplementary_Table_bbaf316.xlsx]

## Sheet: Supplementary Table 1
Supplementary Table 1. Summary of used datasets in this study.
Platforms	Organisms	Tissues	Slices	# Spots	# Genes
10X Visium	Human	DLPFC	151507	4226	20494
			151508	4384	20083
			151509	4789	20732
			151510	4634	20475
			151669	3661	20583
			151670	3498	20338
			151671	4110	21037
			151672	4015	10725
			151673	3639	21267
			151674	3673	21897
			151675	3592	20783
			151676	3460	20806
10X Visium	Human	Breast cancer	Section_1	3798	36601
10X Visium	Mouse	mouse brain	anterior section	3353	31053
Stereo-seq	Mouse	olfactory bulb	Section 1	19109	27106

## Sheet: Supplementary Table 2
Supplementary Table 2. The mean, median and variance of across 12 slices clustering result(ARI) on the DLPFC dataset from all 10 methods.
Methods	Mean	Median	Variance
BayesSpace	0.4618	0.4385	0.0115
SpaceFlow	0.3462	0.356	0.0049
DeepST	0.409	0.3885	0.0033
SEDR	0.4155	0.4175	0.0041
SpaGCN	0.4219	0.4335	0.0073
stLearn	0.3693	0.385	0.0045
GraphST	0.4298	0.4735	0.0096
scanpy	0.2246	0.2295	0.0018
STAGATE	0.4848	0.498	0.0154
TriCLFF	0.5653	0.582	0.0044

## Sheet: Supplementary Table3
Supplementary Table 3: Briefly description of the benchmarked methods
Methods	Descriptions	Inputs	Coding Language
SCANPY	A general-purpose Python library for single-cell RNA-seq analysis that can also be used for spatial transcriptomics	Gene expression	Python
BayesSpace	A fully Bayesian statistical method that uses the information from spatial neighborhoods for resolution enhancement of spatial transcriptomic data and for clustering analysis.	Gene expression with spatial coordinates	R
SpaceFlow	A method that generates spatially-consistent low-dimensional embeddings by incorporating both expression similarity and spatial information using spatially regularized deep graph networks.	Gene expression with spatial coordinates	Python
STAGATE	A method uses graph attention auto-encoder to accurately identify spatial domains by learning low-dimensional latent embeddings via integrating spatial information and gene expression proﬁles.	Gene expression with spatial coordinates	Python
GraphST	A graph self-supervised contrastive learning method that makes full use of spatial information and gene expression proﬁles for spatially informed clustering, batch integration, and cell-type deconvolution.	Gene expression with spatial coordinates	Python
SEDR	A method uses a deep autoencoder coupled with a masked self-supervised learning mechanism to construct a low-dimensional latent representation of gene expression, which is then simultaneously embedded with the corresponding spatial information through a variational graph autoencoder.	Gene expression with spatial coordinates	Python
SpaGCN	A graph convolutional network approach that integrates gene expression, spatial location and histology in spatially resolved transcriptomics data analysis.	Gene expression with spatial coordinates, Histology images	Python
DeepST	A deep learning framework that integrates spatial location, histology, and gene expression to model spatially embedded representations to identify spatial domains with similar expression and histology.	Gene expression with spatial coordinates, Histology images	Python
StLearn	A method integrates spatial location, tissue morphology and gene expression to ﬁnd cell types, cell-cell interactions and spatial trajectories within undissociated tissues.	Gene expression with spatial coordinates, Histology images	Python

## Sheet: Supplementary Table4
Supplementary Table 4. The parameter settings of each module used in this study.
Parameter	Value	Description
Batch size	64	Training batch size
Learning rate	0.001	Learning rate used with AdamW
Epochs	30 (50 for breast cancer)	Number of training epochs
GATE Encoder	Two GATConv layers (3000 → 512 → 30)	Spatial feature extraction using Graph attention
MLP Encoder	Three Linear layers (3000 → 512 → 60 → 30)	Gene expression feature extraction
Swin Transformer	Pre-trained Swin-S backbone, two projectors (768 → 768 → 768 → 30)	Morphological feature extraction from histology images
Contrastive Loss Temperature	0.2	Temperature used for contrastive learning loss
Contrastive Loss Weights (λ₁ ~ λ₆)	0.1 for each	Weights for contrastive losses
GATE Encoder Reconstruction Loss Weight	1	Weights for reconstruction loss
Optimizer	AdamW	Optimizer with weight decay
Weight Decay	1e-05	Weight decay for AdamW optimizer
Embedding Dimension	30 per modality	Final embedding dimension
Fusion Weights (α, β)	α=0.5, β=0.1	Final fusion weights
